# Supplementary material for: Sustained Accumulation of Blood-Derived Macrophages in the Immune Microenvironment of Patients with Recurrent Glioblastoma after Therapy
Source: Cancers (Basel). 2021 Dec 7;13(24):6178. doi: 10.3390/cancers13246178 (PMC8699781; doi:10.3390/cancers13246178)
Supplement: Supplementary file 1 [file cancers-13-06178-s001.zip]

Archive with 1 entries (1 files):
- cancers-1479310-supplementary.pdf
